# Supplementary material for: ﻿A new species of the genus Lindaspio Blake & Maciolek, 1992 (Annelida, Spionidae) from a cold seep near Hainan Island, China
Source: Zookeys. 2023 Mar 16;1153:105–12. doi: 10.3897/zookeys.1153.101406 (PMC10193275; doi:10.3897/zookeys.1153.101406)
Supplement: XML Treatment for Lindaspio [file zookeys.1153.101406-treatment1.xml]

<!DOCTYPE tp:taxon-treatment
  PUBLIC "-//TaxonX//DTD Taxonomic Treatment Publishing DTD v0 20100105//EN" "tax-treatment-NSO.dtd">
<tp:taxon-treatment xmlns:tp="http://www.plazi.org/taxpub"><tp:treatment-meta><kwd-group><label>Taxon classification</label><kwd>
                <named-content content-type="kingdom">Animalia</named-content>
              </kwd><kwd>
                <named-content content-type="order">Spionida</named-content>
              </kwd><kwd>
                <named-content content-type="family">Spionidae</named-content>
              </kwd></kwd-group><mixed-citation publication-type="journal"><person-group><name><surname>Sui</surname><given-names>Jixing</given-names></name><name><surname>Dong</surname><given-names>Dong</given-names></name><name><surname>Wu</surname><given-names>Xuwen</given-names></name><name><surname>Li</surname><given-names>Xinzheng</given-names></name></person-group><article-title>﻿A new species of the genus <italic><tp:taxon-name><tp:taxon-name-part taxon-name-part-type="genus" reg="Lindaspio">Lindaspio</tp:taxon-name-part></tp:taxon-name></italic> Blake &amp; Maciolek, 1992 (<tp:taxon-name><tp:taxon-name-part taxon-name-part-type="phylum">Annelida</tp:taxon-name-part></tp:taxon-name>, <tp:taxon-name><tp:taxon-name-part taxon-name-part-type="family">Spionidae</tp:taxon-name-part></tp:taxon-name>) from a cold seep near Hainan Island, China</article-title><source>Zookeys</source><day>16</day><month>03</month><year>2023</year><volume>1153</volume><fpage>105</fpage><lpage>112</lpage><pub-id pub-id-type="doi">10.3897/zookeys.1153.101406</pub-id></mixed-citation></tp:treatment-meta><tp:nomenclature><label>﻿Genus</label><tp:taxon-name>
              <object-id xmlns:xlink="http://www.w3.org/1999/xlink" content-type="arpha" xlink:type="simple">C80C04D1-E702-5622-A1DE-5E6AC102E09F</object-id>
              <tp:taxon-name-part taxon-name-part-type="genus" reg="Lindaspio">Lindaspio</tp:taxon-name-part>
            </tp:taxon-name><tp:taxon-authority>Blake &amp; Maciolek, 1992</tp:taxon-authority></tp:nomenclature><tp:treatment-sec sec-type="type species" id="SECID0EBHAC"><title>Type species.</title><p><italic><tp:taxon-name><tp:taxon-name-part taxon-name-part-type="genus" reg="Lindaspio">Lindaspio</tp:taxon-name-part><tp:taxon-name-part taxon-name-part-type="species" reg="dibranchiata">dibranchiata</tp:taxon-name-part></tp:taxon-name></italic> Blake &amp; Maciolek, 1992.</p></tp:treatment-sec><tp:treatment-sec sec-type="Generic diagnosis" id="SECID0ESHAC"><title>Generic diagnosis</title><p><bold>(according to <xref ref-type="bibr" rid="B4">Gérard et al. 2003</xref>).</bold> Prostomium incised, developed into two frontal lobes or weak horns; caruncle present or absent; occipital tentacle absent. Peristomial wings absent. Notopodia of chaetigers 2–4 with fascicles of heavy spines. Anterior neuropodial spines present. Dorsal branchiae starting from chaetiger 2; ventral branchiae starting from an anterior segment, branchiae closely associated with parapodial lamellae, continuing to posterior end. Chaetiger 1 reduced, with notopodia reduced to single lamellae lacking notochaetae. Following notopodia and neuropodia with capillaries and hooded hooks. Pygidium simple, conical, lacking cirri.</p></tp:treatment-sec><ref-list><ref id="B4"><mixed-citation xmlns:xlink="http://www.w3.org/1999/xlink" xlink:type="simple"><person-group><name name-style="western"><surname>Gérard</surname><given-names>B</given-names></name><name name-style="western"><surname>Jean-Claude</surname><given-names>D</given-names></name><name name-style="western"><surname>Lucien</surname><given-names>L</given-names></name></person-group> (<year>2003</year>) <article-title>The genus <italic><tp:taxon-name><tp:taxon-name-part taxon-name-part-type="genus">Lindaspio</tp:taxon-name-part></tp:taxon-name></italic> (<tp:taxon-name><tp:taxon-name-part taxon-name-part-type="phylum">Annelida</tp:taxon-name-part></tp:taxon-name>: <tp:taxon-name><tp:taxon-name-part taxon-name-part-type="class">Polychaeta</tp:taxon-name-part></tp:taxon-name>: <tp:taxon-name><tp:taxon-name-part taxon-name-part-type="family">Spionidae</tp:taxon-name-part></tp:taxon-name>), and a new species from an oil field off Congo, western Africa.</article-title><source>Journal of Natural History</source><volume>37</volume>(<issue>20</issue>): <fpage>2413</fpage>–<lpage>2424</lpage>. <ext-link xlink:type="simple" ext-link-type="doi" xlink:href="10.1080/00222930210155666">https://doi.org/10.1080/00222930210155666</ext-link></mixed-citation></ref></ref-list></tp:taxon-treatment>
