# Supplementary material for: ﻿A new species of the genus Lindaspio Blake & Maciolek, 1992 (Annelida, Spionidae) from a cold seep near Hainan Island, China
Source: Zookeys. 2023 Mar 16;1153:105–12. doi: 10.3897/zookeys.1153.101406 (PMC10193275; doi:10.3897/zookeys.1153.101406)
Supplement: XML Treatment for Lindaspio polybranchiata [file zookeys.1153.101406-treatment2.xml]

<!DOCTYPE tp:taxon-treatment
  PUBLIC "-//TaxonX//DTD Taxonomic Treatment Publishing DTD v0 20100105//EN" "tax-treatment-NSO.dtd">
<tp:taxon-treatment xmlns:tp="http://www.plazi.org/taxpub"><tp:treatment-meta><kwd-group><label>Taxon classification</label><kwd>
                <named-content content-type="kingdom">Animalia</named-content>
              </kwd><kwd>
                <named-content content-type="order">Spionida</named-content>
              </kwd><kwd>
                <named-content content-type="family">Spionidae</named-content>
              </kwd></kwd-group><mixed-citation publication-type="journal"><person-group><name><surname>Sui</surname><given-names>Jixing</given-names></name><name><surname>Dong</surname><given-names>Dong</given-names></name><name><surname>Wu</surname><given-names>Xuwen</given-names></name><name><surname>Li</surname><given-names>Xinzheng</given-names></name></person-group><article-title>﻿A new species of the genus <italic><tp:taxon-name><tp:taxon-name-part taxon-name-part-type="genus" reg="Lindaspio">Lindaspio</tp:taxon-name-part></tp:taxon-name></italic> Blake &amp; Maciolek, 1992 (<tp:taxon-name><tp:taxon-name-part taxon-name-part-type="phylum">Annelida</tp:taxon-name-part></tp:taxon-name>, <tp:taxon-name><tp:taxon-name-part taxon-name-part-type="family">Spionidae</tp:taxon-name-part></tp:taxon-name>) from a cold seep near Hainan Island, China</article-title><source>Zookeys</source><day>16</day><month>03</month><year>2023</year><volume>1153</volume><fpage>105</fpage><lpage>112</lpage><pub-id pub-id-type="doi">10.3897/zookeys.1153.101406</pub-id></mixed-citation></tp:treatment-meta><tp:nomenclature><label>﻿</label><tp:taxon-name>
              <object-id xmlns:xlink="http://www.w3.org/1999/xlink" content-type="arpha" xlink:type="simple">DCA70EAA-E387-5B90-B38D-1CA415CE0CD4</object-id>
              <tp:taxon-name-part taxon-name-part-type="genus" reg="Lindaspio">Lindaspio</tp:taxon-name-part>
              <tp:taxon-name-part taxon-name-part-type="species" reg="polybranchiata">polybranchiata</tp:taxon-name-part>
              <object-id xmlns:xlink="http://www.w3.org/1999/xlink" content-type="zoobank" xlink:type="simple">https://zoobank.org/601C3193-EE40-4088-9029-2CB1BDDC8641</object-id>
            </tp:taxon-name><tp:taxon-status xmlns:xlink="http://www.w3.org/1999/xlink" xlink:type="simple">sp. nov.</tp:taxon-status><xref ref-type="fig" rid="F2">Figs 2</xref><xref ref-type="fig" rid="F3">, 3</xref><xref ref-type="fig" rid="F4">, 4</xref></tp:nomenclature><tp:treatment-sec sec-type="material" id="SECID0EUJAC"><title>Material examined.</title><p><bold><italic>Holotype</italic></bold>: Complete, Lingshui cold seep cruise, Faxian Dive 252, 1758 m, <named-content xmlns:xlink="http://www.w3.org/1999/xlink" content-type="dwc:verbatimCoordinates" xlink:type="simple"><named-content content-type="geo-json" specific-use="{&#34;type&#34;:&#34;Point&#34;,&#34;coordinates&#34;:[111.050000,17.616667]}" id="NCID0ECKAC" xlink:type="simple">17°37'N, 111°03'E</named-content></named-content>, coll. crew of R/V Kexue, 28 May 2021, MBM 304666. <bold><italic>Paratypes</italic></bold>: 4 specimens, complete, same collection data as holotype, MBM 304662-MBM 304665.</p><p><bold><italic>Non-type</italic></bold>: 14 incomplete specimens depositing in one specimen bottle, MBM304661.</p></tp:treatment-sec><tp:treatment-sec sec-type="description" id="SECID0ERKAC"><title>Description of holotype.</title><p>Total length 55 mm, maximum width 4 mm, including chaetae. More than 350 crowded chaetigers. Color pale in alcohol.</p><p>Prostomium anteriorly bilobed, forming two broadly swollen lobes (Fig. <xref ref-type="fig" rid="F2">2A</xref>), continuing posteriorly as narrow, undulating caruncle to anterior margin of chaetiger 2 (Fig. <xref ref-type="fig" rid="F2">2B</xref>). Palps short, thick, tapering to pointed tip, not extending beyond chaetiger 3 (Figs <xref ref-type="fig" rid="F2">2A</xref>, <xref ref-type="fig" rid="F3">3A</xref>). Chaetiger 1 reduced, notopodia reduced to flattened lamella, lacking notochaetae (Fig. <xref ref-type="fig" rid="F3">3A</xref>); neuropodia with well-developed pre- and postchaetal lamellae (Fig. <xref ref-type="fig" rid="F3">3F</xref>) and fascicles of capillaries. Notopodia of chaetigers 2–4 shifted dorsally to medial position, with pre- and postchaetal lamellae forming three rows enclosing cluster of modified spines (Figs <xref ref-type="fig" rid="F2">2C, D</xref>, <xref ref-type="fig" rid="F3">3A, F</xref>). Notopodia of chaetigers 5–8 gradually shifted to lateral position (Fig. <xref ref-type="fig" rid="F3">3A, F</xref>). Notopodia from chaetiger 5 and neuropodia from chaetiger 2 with well-developed pre- and postchaetal lobes.</p><fig id="F2" position="float" orientation="portrait"><object-id xmlns:xlink="http://www.w3.org/1999/xlink" content-type="doi" xlink:type="simple">10.3897/zookeys.1153.101406.figure2</object-id><object-id xmlns:xlink="http://www.w3.org/1999/xlink" content-type="arpha" xlink:type="simple">C68E0E43-113F-50A2-9A39-8A7858EE462D</object-id><label>Figure 2.</label><caption><p><italic><tp:taxon-name><tp:taxon-name-part taxon-name-part-type="genus" reg="Lindaspio">Lindaspio</tp:taxon-name-part><tp:taxon-name-part taxon-name-part-type="species" reg="polybranchiata">polybranchiata</tp:taxon-name-part></tp:taxon-name></italic> sp. nov. (Paratype, MBM 304662) <bold>A</bold> anterior end, dorsal view <bold>B</bold> caruncle <bold>C</bold> modified notopodial spines from anterior chaetiger <bold>D</bold> tip of modified notopodial spine.</p></caption><graphic xmlns:xlink="http://www.w3.org/1999/xlink" xlink:href="zookeys-1153-105_article-101406__-g002.jpg" position="float" orientation="portrait" xlink:type="simple" id="oo_825716.jpg"><uri content-type="original_file" xlink:type="simple">https://binary.pensoft.net/fig/825716</uri></graphic></fig><fig id="F3" position="float" orientation="portrait"><object-id xmlns:xlink="http://www.w3.org/1999/xlink" content-type="doi" xlink:type="simple">10.3897/zookeys.1153.101406.figure3</object-id><object-id xmlns:xlink="http://www.w3.org/1999/xlink" content-type="arpha" xlink:type="simple">E0D65C03-AA19-589B-8A90-953894E87212</object-id><label>Figure 3.</label><caption><p><italic><tp:taxon-name><tp:taxon-name-part taxon-name-part-type="genus" reg="Lindaspio">Lindaspio</tp:taxon-name-part><tp:taxon-name-part taxon-name-part-type="species" reg="polybranchiata">polybranchiata</tp:taxon-name-part></tp:taxon-name></italic> sp. nov. (Paratype, MBM 304663) <bold>A</bold> anterior end in dorsal view <bold>B</bold> anterior segments in ventral view, starting from segment 20 <bold>C</bold> median segments in ventral view <bold>D</bold> posterior end in dorsal view <bold>E</bold> posterior end in ventral view <bold>F</bold> anterior end in lateral view <bold>G</bold> parapodium from segment 12 <bold>H</bold> parapodium from segment 31; I. parapodium from segment 51. Scale bars: 1 mm (<bold>A, E</bold>); 500 µm (<bold>B–D, F</bold>); 250 µm (<bold>G–I</bold>).</p></caption><graphic xmlns:xlink="http://www.w3.org/1999/xlink" xlink:href="zookeys-1153-105_article-101406__-g003.jpg" position="float" orientation="portrait" xlink:type="simple" id="oo_825717.jpg"><uri content-type="original_file" xlink:type="simple">https://binary.pensoft.net/fig/825717</uri></graphic></fig><p>Dorsal branchiae fingerlike, appear from chaetiger 2 (Fig. <xref ref-type="fig" rid="F3">3A</xref>) and remaining short to chaetiger 30, thereafter branchiae becoming thinner, longer, extending to dorsal midline. Ventral branchiae absent in the anterior part (Fig. <xref ref-type="fig" rid="F3">3G</xref>). From chaetiger 20 small neuropodial expansion (Fig. <xref ref-type="fig" rid="F3">3B</xref>), becoming well-developed neuropodial branchiae (Fig. <xref ref-type="fig" rid="F3">3C</xref>) at chaetiger 40, until about chaetiger 80, becoming longer, more cylindrical, nearly reaching ventral midline, but never as long as dorsal branchiae (Figs <xref ref-type="fig" rid="F3">3H, I</xref>, <xref ref-type="fig" rid="F4">4A</xref>).</p><fig id="F4" position="float" orientation="portrait"><object-id xmlns:xlink="http://www.w3.org/1999/xlink" content-type="doi" xlink:type="simple">10.3897/zookeys.1153.101406.figure4</object-id><object-id xmlns:xlink="http://www.w3.org/1999/xlink" content-type="arpha" xlink:type="simple">03306E53-2827-58AD-83E1-7F457B3CB93A</object-id><label>Figure 4.</label><caption><p><italic><tp:taxon-name><tp:taxon-name-part taxon-name-part-type="genus" reg="Lindaspio">Lindaspio</tp:taxon-name-part><tp:taxon-name-part taxon-name-part-type="species" reg="polybranchiata">polybranchiata</tp:taxon-name-part></tp:taxon-name></italic> sp. nov. (Paratype, MBM 304662) <bold>A</bold> ventral view, middle part <bold>B</bold> anterior notochaetae <bold>C</bold> notopodial hooded hooks <bold>D</bold> anterior neurochaetae <bold>E</bold> details of neurochaetae <bold>F</bold> neuropodial hooded hook.</p></caption><graphic xmlns:xlink="http://www.w3.org/1999/xlink" xlink:href="zookeys-1153-105_article-101406__-g004.jpg" position="float" orientation="portrait" xlink:type="simple" id="oo_825718.jpg"><uri content-type="original_file" xlink:type="simple">https://binary.pensoft.net/fig/825718</uri></graphic></fig><p>Notochaetae of chaetigers 2–4 modified into cluster of about 15 heavy spines (Figs <xref ref-type="fig" rid="F2">2C</xref>, <xref ref-type="fig" rid="F3">3A</xref>); subsequent notochaetae numerous, thin capillaries (Fig. <xref ref-type="fig" rid="F4">4B</xref>) until about chaetiger 60 where hooded hooks appear; capillaries become heavier and more limbate in far posterior segments; individual notopodial hooks strongly curved, with pointed tips without minute teeth (Fig. <xref ref-type="fig" rid="F4">4C</xref>).</p><p>Anterior neurochaetae include row of heavy spines and ventral bundle of thin capillaries (Fig. <xref ref-type="fig" rid="F4">4D</xref>); neuropodial spines each with smooth shaft that tapers gradually, then continues as fine, pointed tip with fine bristles sometimes visible along edge (Fig. <xref ref-type="fig" rid="F4">4E</xref>); spines present until about chaetiger 40, then accompanied with thin capillaries; these capillaries accompanied by neuropodial hooded hooks from about chaetiger 65; each hook smaller, more delicate than notopodial hooks, without minute teeth (Fig. <xref ref-type="fig" rid="F4">4F</xref>). Pygidium simple, conical, lacking cirri (Fig. <xref ref-type="fig" rid="F3">3D, E</xref>).</p><p>GenBank Accession Number: COI <ext-link xmlns:xlink="http://www.w3.org/1999/xlink" ext-link-type="gen" xlink:href="OQ582086" xlink:type="simple">OQ582086</ext-link>, 16S <ext-link xmlns:xlink="http://www.w3.org/1999/xlink" ext-link-type="gen" xlink:href="OQ592054" xlink:type="simple">OQ592054</ext-link>, 18S <ext-link xmlns:xlink="http://www.w3.org/1999/xlink" ext-link-type="gen" xlink:href="OQ592055" xlink:type="simple">OQ592055</ext-link>.</p></tp:treatment-sec><tp:treatment-sec sec-type="remarks" id="SECID0EOBAE"><title>Remarks.</title><p>As mentioned above, three species have been reported in the genus <italic><tp:taxon-name><tp:taxon-name-part taxon-name-part-type="genus" reg="Lindaspio">Lindaspio</tp:taxon-name-part></tp:taxon-name></italic>. The new species is easily distinguished from <italic><tp:taxon-name><tp:taxon-name-part taxon-name-part-type="genus" reg="Lindaspio">L.</tp:taxon-name-part><tp:taxon-name-part taxon-name-part-type="species" reg="dibranchiata">dibranchiata</tp:taxon-name-part></tp:taxon-name></italic> and <italic><tp:taxon-name><tp:taxon-name-part taxon-name-part-type="genus" reg="Lindaspio">L.</tp:taxon-name-part><tp:taxon-name-part taxon-name-part-type="species" reg="sebastiena">sebastiena</tp:taxon-name-part></tp:taxon-name></italic> in having a narrow, undulating caruncle, while <italic><tp:taxon-name><tp:taxon-name-part taxon-name-part-type="genus" reg="Lindaspio">L.</tp:taxon-name-part><tp:taxon-name-part taxon-name-part-type="species" reg="sebastiena">sebastiena</tp:taxon-name-part></tp:taxon-name></italic> has no caruncle and <italic><tp:taxon-name><tp:taxon-name-part taxon-name-part-type="genus" reg="Lindaspio">L.</tp:taxon-name-part><tp:taxon-name-part taxon-name-part-type="species" reg="dibranchiata">dibranchiata</tp:taxon-name-part></tp:taxon-name></italic> has a short, mounded caruncle. The new species resembles <italic><tp:taxon-name><tp:taxon-name-part taxon-name-part-type="genus" reg="Lindaspio">L.</tp:taxon-name-part><tp:taxon-name-part taxon-name-part-type="species" reg="southwardorum">southwardorum</tp:taxon-name-part></tp:taxon-name></italic> in having similar caruncle, ventral branchiae and dorsal clusters of spines in anterior notopodia, while the latter differs in having first neuro- branchiae from chaetiger 55 (vs. chaetiger 20 in the new species) and having more modified spines on chaetigers 2–4 (20 vs. 15).</p><p>The BLAST percent identity of the 18S sequence between the new species and <italic><tp:taxon-name><tp:taxon-name-part taxon-name-part-type="genus" reg="Lindaspio">Lindaspio</tp:taxon-name-part><tp:taxon-name-part taxon-name-part-type="species" reg="dibranchiata">dibranchiata</tp:taxon-name-part></tp:taxon-name></italic> is 99% (1758/1762 bp), suggesting that they are congeneric. Additionally, the COI and 16S sequences of our specimen are identical to those of <italic><tp:taxon-name><tp:taxon-name-part taxon-name-part-type="genus" reg="Lindaspio">Lindaspio</tp:taxon-name-part></tp:taxon-name></italic> sp. (GenBank accession number <ext-link xmlns:xlink="http://www.w3.org/1999/xlink" ext-link-type="gen" xlink:href="OK032597.1" xlink:type="simple">OK032597.1</ext-link>), which confirms that the unverified species of <italic><tp:taxon-name><tp:taxon-name-part taxon-name-part-type="genus" reg="Lindaspio">Lindaspio</tp:taxon-name-part></tp:taxon-name></italic> in GenBank is a <italic><tp:taxon-name><tp:taxon-name-part taxon-name-part-type="genus" reg="Lindaspio">Lindaspio</tp:taxon-name-part><tp:taxon-name-part taxon-name-part-type="species" reg="polybranchiata">polybranchiata</tp:taxon-name-part></tp:taxon-name></italic> sp. nov.</p></tp:treatment-sec><tp:treatment-sec sec-type="etymology" id="SECID0EYEAE"><title>Etymology.</title><p>The species is so named because it has more neuropodial branchiae than the congeners.</p></tp:treatment-sec><tp:treatment-sec sec-type="distribution" id="SECID0E4EAE"><title>Distribution.</title><p>Currently only known from the type locality, near Hainan Island, China, at a depth of 1758 m (Fig. <xref ref-type="fig" rid="F1">1</xref>).</p></tp:treatment-sec><tp:treatment-sec><!--Section generated to contain objects referenced in tp:taxon-treatment.--><fig id="F1" position="float" orientation="portrait"><object-id xmlns:xlink="http://www.w3.org/1999/xlink" content-type="doi" xlink:type="simple">10.3897/zookeys.1153.101406.figure1</object-id><object-id xmlns:xlink="http://www.w3.org/1999/xlink" content-type="arpha" xlink:type="simple">0AB91178-C716-51CB-9A01-ACDC73DBDE23</object-id><label>Figure 1.</label><caption><p>Sampling site of <italic><tp:taxon-name><tp:taxon-name-part taxon-name-part-type="genus" reg="Lindaspio">Lindaspio</tp:taxon-name-part><tp:taxon-name-part taxon-name-part-type="species" reg="polybranchiata">polybranchiata</tp:taxon-name-part></tp:taxon-name></italic> sp. nov.</p></caption><graphic xmlns:xlink="http://www.w3.org/1999/xlink" xlink:href="zookeys-1153-105_article-101406__-g001.jpg" position="float" orientation="portrait" xlink:type="simple" id="oo_825715.jpg"><uri content-type="original_file" xlink:type="simple">https://binary.pensoft.net/fig/825715</uri></graphic></fig></tp:treatment-sec></tp:taxon-treatment>
